# Supplementary material for: A Carbohydrate Moiety of Secreted Stage-Specific Glycoprotein 4 Participates in Host Cell Invasion by Trypanosoma cruzi Extracellular Amastigotes
Source: Front Microbiol. 2018 Apr 10;9:693. doi: 10.3389/fmicb.2018.00693 (PMC5903068; doi:10.3389/fmicb.2018.00693)
Supplement: TABLE S1 — Proteins and peptides identified by mass spectrometry. [file Table_1.XLSX]

## Sheet: Plan2
CL strain IP - mAb2C2	TcCLB.507089.170 - hypothetical protein, conserved (Mass: 67366 Da) Score: 234 - coverage 16%
	Observed	Mr(expt)	Mr(calc)	Delta	Score	Expect	Unique	Peptide
	391.2037	780.3928	780.3952	-0.0024	26	0.2		R.FVNVMR.A + Oxidation (M)
	407.7696	813.5246	813.5324	-0.0077	18	1.4		R.SIVAALLK.K
	494.2660	986.5174	986.5185	-0.0011	51	0.00069	U	K.LLNWGADAK.E
	536.7864	1071.5582	1071.5673	-0.0090	60	7.9e-005		R.DQQALTQLR.E
	557.7923	1113.5700	1113.5931	-0.0230	74	3.2e-006		R.VGALEGLWNR.F
	599.7532	1197.4918	1197.5005	-0.0087	34	0.035	U	K.ELMEAASMER.L + 2 Oxidation (M)
	618.3130	1234.6114	1234.6306	-0.0191	63	5.1e-005	U	K.SINGYDAVLQR.V
	679.7800	1357.5454	1357.5575	-0.0120	70	1e-005		K.FSDDFYSNLNH.-
	681.9032	1361.7918	1361.8071	-0.0152	32	0.06		K.LLQLIPSFIYR.L
	491.5832	1471.7278	1471.7493	-0.0215	19	1		K.KPQNPLMLSDWK.L + Oxidation (M)
	736.8753	1471.7360	1471.7493	-0.0133	(13)	4.5		K.KPQNPLMLSDWK.L + Oxidation (M)
	TcCLB.506725.20 - hypothetical protein, conserved (67173 Da) Score: 173- coverage 16%
	Observed	Mr(expt)	Mr(calc)	Delta	Score	Expect	Unique	Peptide
	391.2037	780.3928	780.3952	-0.0024	26	0.2		R.FVNVMR.A + Oxidation (M)
	407.7696	813.5246	813.5324	-0.0077	18	1.4		R.SIVAALLK.K
	462.7217	923.4288	923.4349	-0.0060	19	1	U	R.EFVGSTER.N
	536.7864	1071.5582	1071.5673	-0.0090	60	7.9e-005		R.DQQALTQLR.E
	557.7923	1113.5700	1113.5931	-0.0230	74	3.2e-006		R.VGALEGLWNR.F
	592.7462	1183.4778	1183.4849	-0.0070	33	0.039	U	K.DLMEAASMER.L + 2 Oxidation (M)
	679.7800	1357.5454	1357.5575	-0.0120	70	1e-005		K.FSDDFYSNLNH.-
	681.9032	1361.7918	1361.8071	-0.0152	32	0.06		K.LLQLIPSFIYR.L
	491.5832	1471.7278	1471.7493	-0.0215	19	1		K.KPQNPLMLSDWK.L + Oxidation (M)
	736.8753	1471.7360	1471.7493	-0.0133	(13)	4.5		K.KPQNPLMLSDWK.L + Oxidation (M)
	712.6904	2135.0494	2135.0874	-0.0380	10	5.2	U	R.YNWLLNEMVLTHPPAPPK.D + Oxidation (M)
G strain IP- mAb1D9	TcCLB.506725.20 - hypothetical protein, conserved (Mass: 67173 Da) Score: 378 - coverage 17.2%
	Observed	Mr(expt)	Mr(calc)	Score	Expect	Unique	Peptide
	391.2069	780.3993	780.3952	25	0.027		R.FVNVMR.A
	407.7751	813.5357	813.5324	28	0.0051		R.SIVAALLK.K
	409.2269	816.4393	816.4341	8	2.7		R.AAEANTLK.C
	418.2203	834.4260	834.4236	20	0.11		R.EAFDVVR.F
	296.1692	885.4856	885.4821	(18)	0.26	U	K.ANLIHYR.S
	443.7504	885.4862	885.4821	39	0.002	U	K.ANLIHYR.S
	536.7923	1071.5700	1071.5673	52	7e-005		R.DQQALTQLR.E
	538.7706	1075.5266	1075.5219	(30)	0.01	U	R.ALEMEDQLK.N
	546.7678	1091.5210	1091.5168	51	9.6e-005	U	R.ALEMEDQLK.N
	557.8058	1113.5970	1113.5931	63	5e-006		R.VGALEGLWNR.F
	576.7570	1151.4995	1151.4951	(40)	0.00056	U	K.DLMEAASMER.L
	584.7510	1167.4874	1167.4900	(63)	2.5e-006	U	K.DLMEAASMER.L
	584.7537	1167.4928	1167.4900	(54)	1.9e-005	U	K.DLMEAASMER.L
	592.7510	1183.4874	1183.4849	67	8.5e-007	U	K.DLMEAASMER.L
	486.2588	1455.7544	1455.7544	(21)	0.062		K.KPQNPLMLSDWK.L
	736.8817	1471.7488	1471.7493	(33)	0.0062		K.KPQNPLMLSDWK.L
	491.5922	1471.7548	1471.7493	38	0.0022		K.KPQNPLMLSDWK.L
	849.8815	1697.7485	1697.7389	42	0.00034		R.SGLNMMHYSTEETAK.D
	865.8774	1729.7402	1729.7287	(31)	0.0041		R.SGLNMMHYSTEETAK.D
G strain IP- mAb2C2	TcCLB.506725.20 - hypothetical protein, conserved (Mass: 67173 Da) Score: 332 - coverage 19.6%
	Observed	Mr(expt)	Mr(calc)	Score	Expect	Unique	Peptide
	383.2082	764.4018	764.4003	(26)	0.029		R.FVNVMR.A
	391.2072	780.3998	780.3952	26	0.023		R.FVNVMR.A
	407.7747	813.5348	813.5324	28	0.0027		R.SIVAALLK.K
	409.2254	816.4362	816.4341	27	0.026		R.AAEANTLK.C
	418.2201	834.4256	834.4236	19	0.12		R.EAFDVVR.F
	443.7499	885.4853	885.4821	42	0.001	U	K.ANLIHYR.S
	296.1691	885.4856	885.4821	(23)	0.074	U	K.ANLIHYR.S
	443.7746	885.5347	885.5324	37	0.0023		K.DLIWVIK.Q
	500.7373	999.4601	999.4551	13	0.24		K.TLLCVSR.V
	536.7914	1071.5683	1071.5673	39	0.0016		R.DQQALTQLR.E
	538.7698	1075.5250	1075.5219	(32)	0.0083	U	R.ALEMEDQLK.N
	546.7684	1091.5222	1091.5168	45	0.00037	U	R.ALEMEDQLK.N
	557.8018	1113.5890	1113.5931	20	0.093		R.VGALEGLWNR.F
	576.7568	1151.4991	1151.4951	(52)	4e-005	U	K.DLMEAASMER.L
	584.7547	1167.4948	1167.4900	(40)	0.0005	U	K.DLMEAASMER.L
	592.7518	1183.4890	1183.4849	70	4.8e-007	U	K.DLMEAASMER.L
	486.2586	1455.7540	1455.7544	(24)	0.034		K.KPQNPLMLSDWK.L
	728.8865	1455.7584	1455.7544	51	6.7e-005		K.KPQNPLMLSDWK.L
	491.5940	1471.7602	1471.7493	(12)	0.81		K.KPQNPLMLSDWK.L
	849.8794	1697.7442	1697.7389	71	3.7e-007		R.SGLNMMHYSTEETAK.D
	572.2569	1713.7489	1713.7338	(12)	0.31		R.SGLNMMHYSTEETAK.D

## Sheet: Plan1
psu|Tc00.1047053507089.170 Mass: 67366 Score: 234 Matches: 11(6) Sequences: 10(6) emPAI: 0.53
| organism=Trypanosoma_cruzi_strain_CL_Brener_Esmeraldo | product=hypothetical protein, conserved | location=TcChr35-S:218560-220323(-) | length=587
Check to include this hit in error tolerant search or archive report
Query	Observed	Mr(expt)	Mr(calc)	Delta	Score	Expect	Unique	Peptide
21	391.2037	780.3928	780.3952	-0.0024	26	0.2		R.FVNVMR.A + Oxidation (M)
26	407.7696	813.5246	813.5324	-0.0077	18	1.4		R.SIVAALLK.K
48	494.2660	986.5174	986.5185	-0.0011	51	0.00069	U	K.LLNWGADAK.E
56	536.7864	1071.5582	1071.5673	-0.0090	60	7.9e-005		R.DQQALTQLR.E
59	557.7923	1113.5700	1113.5931	-0.0230	74	3.2e-006		R.VGALEGLWNR.F
70	599.7532	1197.4918	1197.5005	-0.0087	34	0.035	U	K.ELMEAASMER.L + 2 Oxidation (M)
75	618.3130	1234.6114	1234.6306	-0.0191	63	5.1e-005	U	K.SINGYDAVLQR.V
82	679.7800	1357.5454	1357.5575	-0.0120	70	1e-005		K.FSDDFYSNLNH.-
83	681.9032	1361.7918	1361.8071	-0.0152	32	0.06		K.LLQLIPSFIYR.L
90	491.5832	1471.7278	1471.7493	-0.0215	19	1		K.KPQNPLMLSDWK.L + Oxidation (M)
91	736.8753	1471.7360	1471.7493	-0.0133	(13)	4.5		K.KPQNPLMLSDWK.L + Oxidation (M)
psu|Tc00.1047053506725.20 Mass: 67173 Score: 173 Matches: 11(4) Sequences: 10(4) emPAI: 0.40
| organism=Trypanosoma_cruzi_strain_CL_Brener_Non-Esmeraldo | product=hypothetical protein, conserved | location=TcChr35-P:218916-220679(-) | length=587
Check to include this hit in error tolerant search or archive report
Query	Observed	Mr(expt)	Mr(calc)	Delta	Score	Expect	Unique	Peptide
21	391.2037	780.3928	780.3952	-0.0024	26	0.2		R.FVNVMR.A + Oxidation (M)
26	407.7696	813.5246	813.5324	-0.0077	18	1.4		R.SIVAALLK.K
41	462.7217	923.4288	923.4349	-0.0060	19	1	U	R.EFVGSTER.N
56	536.7864	1071.5582	1071.5673	-0.0090	60	7.9e-005		R.DQQALTQLR.E
59	557.7923	1113.5700	1113.5931	-0.0230	74	3.2e-006		R.VGALEGLWNR.F
67	592.7462	1183.4778	1183.4849	-0.0070	33	0.039	U	K.DLMEAASMER.L + 2 Oxidation (M)
82	679.7800	1357.5454	1357.5575	-0.0120	70	1e-005		K.FSDDFYSNLNH.-
83	681.9032	1361.7918	1361.8071	-0.0152	32	0.06		K.LLQLIPSFIYR.L
90	491.5832	1471.7278	1471.7493	-0.0215	19	1		K.KPQNPLMLSDWK.L + Oxidation (M)
91	736.8753	1471.7360	1471.7493	-0.0133	(13)	4.5		K.KPQNPLMLSDWK.L + Oxidation (M)
100	712.6904	2135.0494	2135.0874	-0.0380	10	5.2	U	R.YNWLLNEMVLTHPPAPPK.D + Oxidation (M)
