# Supplementary material for: A Carbohydrate Moiety of Secreted Stage-Specific Glycoprotein 4 Participates in Host Cell Invasion by Trypanosoma cruzi Extracellular Amastigotes
Source: Front Microbiol. 2018 Apr 10;9:693. doi: 10.3389/fmicb.2018.00693 (PMC5903068; doi:10.3389/fmicb.2018.00693)
Supplement: TABLE S2 — List of identified proteins from EAs of the G strain immunoprecipitated with mAb2C2 and mAb1D9. [file Table_2.XLSX]

## Sheet: Proteins ID
Table S2 . List of identified proteins from EAG immunoprecipitated with mAb2C2 and mAb1D9
EA G strain IP - mAb2C2	Protein ID	protein description	Score	Mass
	TcCLB.506725.20		332	67173
	TcCLB.508741.340		166	85682
	TcCLB.511303.60		159	80227
	TcCLB.511759.20		118	77883
	TcCLB.503939.80		113	95889
	TcCLB.511571.49		101	66565
	TcCLB.507949.190		95	85528
	TcCLB.506683.240		90	82396
	TcCLB.506413.89		85	78460
	TcCLB.508707.190		84	81057
EA G strain IP - mAb1D9	Protein ID		Score	Mass
	TcCLB.506725.20		378	67173
	TcCLB.508741.340		186	85682
	TcCLB.511303.60		159	80227
	TcCLB.511571.49		138	66565
	TcCLB.506683.240		133	82396
	TcCLB.511309.80		126	82833
	TcCLB.511759.20		107	77883
	TcCLB.506413.89		106	78460
	TcCLB.508707.190		104	81057
	TcCLB.511051.70		99	99992
	TcCLB.507949.190		91	85528
	TcCLB.503939.80		89	95889
	TcCLB.511827.110		82	80456
