# Supplementary material for: A Carbohydrate Moiety of Secreted Stage-Specific Glycoprotein 4 Participates in Host Cell Invasion by Trypanosoma cruzi Extracellular Amastigotes
Source: Front Microbiol. 2018 Apr 10;9:693. doi: 10.3389/fmicb.2018.00693 (PMC5903068; doi:10.3389/fmicb.2018.00693)
Supplement: TABLE S3 — Solvent-accessible surface area (SASA). The solvent-accessible surface area (SASA) for each amino acid predicted by DSSP 2.2.1. [file Table_3.XLSX]

## Sheet: Sheet2
	Residue	Amino acid	I-TASSER Model	YASARA Model		Residue	Amino acid	I-TASSER Model	YASARA Model
	339	L	0	38		329	E	56	158
	340	R	3	12		330	A	88	18
	341	E	30	91		331	R	142	50
	342	F	38	30		332	D	45	79
	343	V	21	66		333	Q	54	79
	344	R	40	13		334	Q	65	159
	345	S	1	37		335	A	1	31
	346	T	35	9		336	L	0	10
	347	E	59	25		337	T	15	30
	348	R	188	56		338	Q	52	134
	349	N	127	20		339	L	0	38
	350	R	50	68		340	R	3	12
		Average SASA	49.3333	38.75			Average SASA	43.4167	66.5
	Residue	Amino acid	I-TASSER Model	YASARA Model		Residue	Amino acid	I-TASSER Model	YASARA Model
	279	L	32	132		93	V	0	15
	280	N	129	39		94	G	0	0
	281	W	186	218		95	E	2	53
	282	G	30	33		96	N	21	6
	283	A	62	54		97	F	21	2
	284	D	26	14		98	D	41	15
	285	A	7	24		99	D	19	55
	286	K	52	111		100	S	5	65
	287	E	8	72		101	W	6	119
	288	M	0	11		102	A	23	0
	289	Y	0	13		103	S	5	34
	290	T	1	32		104	D	0	111
	291	E	22	64		105	L	3	65
	292	Y	2	55		106	R	26	89
	293	R	3	56		107	R	13	45
		Average SASA	37.3333	61.8667			Average SASA	12.3333	44.9333

## Sheet: Sheet3
V	G	E	N	F	D	D	S	W	A	S	D	L	R	R
